# Supplementary material for: Neutralization of p40 Homodimer and p40 Monomer Leads to Tumor Regression in Patient-Derived Xenograft Mice with Pancreatic Cancer
Source: Cancers (Basel). 2023 Dec 11;15(24):5796. doi: 10.3390/cancers15245796 (PMC10742282; doi:10.3390/cancers15245796)
Supplement: Supplementary file 1 [file cancers-15-05796-s001.zip]

Archive with 1 entries (1 files):
- cancers-2695967-supplementary.pdf
